# Supplementary material for: Inhibitory Effects of Decursin Derivative against Lipopolysaccharide-Induced Inflammation
Source: Pharmaceuticals (Basel). 2024 Oct 7;17(10):1337. doi: 10.3390/ph17101337 (PMC11509908; doi:10.3390/ph17101337)
Supplement: Supplementary file 1 [file pharmaceuticals-17-01337-s001.zip]

Archive with 1 entries (1 files):
- pharmaceuticals-3213596-supplementary.pdf
